# Supplementary material for: Recent-onset atrial fibrillation: challenges and opportunities
Source: Eur Heart J. 2025 Aug 28;47(2):170–87. doi: 10.1093/eurheartj/ehaf478 (PMC12777708; doi:10.1093/eurheartj/ehaf478)
Supplement: ehaf478_Supplementary_Data [file ehaf478_supplementary_data.zip]

Archive with 2 entries (2 files):
- Abbreviations.docx
- Supplementary Table 1.docx
